# Supplementary material for: Anticancer Therapies Based on Oxidative Damage: Lycium barbarum Inhibits the Proliferation of MCF-7 Cells by Activating Pyroptosis through Endoplasmic Reticulum Stress
Source: Antioxidants (Basel). 2024 Jun 11;13(6):708. doi: 10.3390/antiox13060708 (PMC11200455; doi:10.3390/antiox13060708)
Supplement: Supplementary file 1 [file antioxidants-13-00708-s001.zip]

Archive with 1 entries (1 files):
- antioxidants-3014772-supplementary.pdf
